# Supplementary material for: Inhibition of Aspergillus Parasiticus Growth and Aflatoxins Production by Natural Essential Oils and Phenolic Acids
Source: Toxins (Basel). 2022 May 31;14(6):384. doi: 10.3390/toxins14060384 (PMC9227641; doi:10.3390/toxins14060384)
Supplement: Supplementary file 1 [file toxins-14-00384-s001.zip]

Archive with 1 entries (1 files):
- toxins-1721388-supplementary.pdf
